# Supplementary material for: Performance comparison of machine learning techniques in sleep scoring based on wavelet features and neighboring component analysis
Source: PeerJ. 2018 Jul 25;6:e5247. doi: 10.7717/peerj.5247 (PMC6064207; doi:10.7717/peerj.5247)
Supplement: Supplemental Information 1 [file peerj-06-5247-s001.m]

function [best_acc,best_L1,best_L2] = ANN_Analyser(in,out,out_nu)
[~,feature_number]=size(in);

end_limit4layer_size=3*(feature_number);
in=transpose(in);
out=transpose(out);
best_acc=0;
trying_flag=1;
for  l2=0:2:end_limit4layer_size
    %%%%%%%%%%%%%%%%%%%%%%%%%%%%%%%%%%%%%%%%%%%%%%%%%%
    for  l1=1:2:end_limit4layer_size  %parfor  l1=51:1
        %%%%%%%%%%%%%%%%%%%%%%%%%%%%%%%%%%%%%%%%%%%
        if (trying_flag)
            [Gen_acc,net,tr]= Network(in,out,l1,l2,best_acc,out_nu);
            if(Gen_acc>best_acc)
                save(['Report/ANN_' num2str(out_nu) '_.mat'],'net','tr','l1','l2');
                best_acc=Gen_acc;
                best_L1=l1;
                best_L2=l2;
            end
            if(Gen_acc==1)
                trying_flag=0;
            end
        end
    end
end
%%%%%%%%%%%%%%%%%%%%%%%%%%%%%%%%%%%%%%%%%%%%%%%%%%
end
