# Supplementary material for: Performance comparison of machine learning techniques in sleep scoring based on wavelet features and neighboring component analysis
Source: PeerJ. 2018 Jul 25;6:e5247. doi: 10.7717/peerj.5247 (PMC6064207; doi:10.7717/peerj.5247)
Supplement: Supplemental Information 2 [file peerj-06-5247-s002.m]

function [inp,out] = Load_data()
load('Features.mat');
inp=Features(:,2:end);
out=Features(:,1);
% normalizing
[inp_row,inp_col]=size(inp);
for i=1:inp_col
    mn=min(inp(:,i));
    mx=max(inp(:,i));
    range=mx-mn;
    inp(:,i)=(inp(:,i)-mn)/range;
end

end
