# Supplementary material for: Performance comparison of machine learning techniques in sleep scoring based on wavelet features and neighboring component analysis
Source: PeerJ. 2018 Jul 25;6:e5247. doi: 10.7717/peerj.5247 (PMC6064207; doi:10.7717/peerj.5247)
Supplement: Supplemental Information 3 [file peerj-06-5247-s003.m]

%% Reset Situation
clear; close all; warning off; clc;
%% Add paths
addpath('./lib'); % dependencies
addpath('./methods'); % FS methods
%% Load Data
[in,out]=Load_data();
sample_nu=size(in,1);
in_nu=size(in,2);
out_nu=size(out,2);
feat_nu=100;
in(isnan(in))=0;
report(in,out,feat_nu,1);
%save('report/reps.mat','rept')
