# Supplementary material for: Performance comparison of machine learning techniques in sleep scoring based on wavelet features and neighboring component analysis
Source: PeerJ. 2018 Jul 25;6:e5247. doi: 10.7717/peerj.5247 (PMC6064207; doi:10.7717/peerj.5247)
Supplement: Supplemental Information 4 [file peerj-06-5247-s004.m]

function [Gen_acc,net,tr]= Network(x,t,L1N,L2N,best_acc,out_nu)
%Gen_acc,GenTPR,GenTNR,GenPR,GenAUC,PPV,NPV,LRpos,LRneg,KAPPA
disp('____________________________________________');
disp('start ANN training');
disp(['Number of first layer Nodes is ' num2str(L1N)]);
disp(['Number of second layer Nodes is ' num2str(L2N)]);

if(L2N==0)
    hiddenLayerSize =L1N;
else
    hiddenLayerSize =[L1N,L2N];
end
net = patternnet(hiddenLayerSize);
net.input.processFcns = {'removeconstantrows','mapminmax','processpca'};%,'processpca'
net.output.processFcns = {'removeconstantrows','mapminmax'};
net.divideFcn = 'dividerand';  % Divide data randomly
net.divideMode = 'sample';  % Divide up every sample
net.divideParam.trainRatio = 70/100; % train ratio
net.divideParam.valRatio = 15/100;  % validation ratio
net.divideParam.testRatio = 15/100;  % test ratio

net.trainFcn = 'trainscg';  % Scaled conjugate gradient

net.performFcn = 'crossentropy';  % Cross-entropy
%%%%%%%%%%%%%%%%%%%%%%%%%%%%%%%%%%%%%%              removable
net.trainParam.max_fail=30;
net.trainParam.showWindow = false;
[dim1,dim2]=size(t);

%%%%%%%%%%%%%%%%%%%%%%%%%%%%%%%%%%%%%%%%%%%%%%%%%%%%%%%%%%%%%%%%%%%%%%%%%%%%%
t=t+1;
t = ind2vec(t);
%%%%%%%%%%%%%%%%%%%%%%%%%%%%%%%%%%%%%%
%net.trainParam.showWindow = false;
[net,tr] = train(net,x,t);
% Test the Network

testX = x(:,tr.testInd);
testT = t(:,tr.testInd);

testY = net(testX);
[C,order] = confusionmat(vec2ind(testY),vec2ind(testT));
class_nu=size(C,1);
Correct=0;
for i=1:class_nu
    Correct=Correct+C(i,i);
end
Gen_acc=Correct/(sum(sum(C)));
if(Gen_acc>best_acc)
    jframe = view(net);
    %# create it in a MATLAB figure
    hFig = figure('Menubar','none', 'Position',[100 100 565 166]);
    jpanel = get(jframe,'ContentPane');
    [~,h] = javacomponent(jpanel);
    set(h, 'units','normalized', 'position',[0 0 1 1])
    %# close java window
    jframe.setVisible(false);
    jframe.dispose();
    
    %# print to file
    set(hFig, 'PaperPositionMode', 'auto')
    saveas(hFig, ['Report/ANN_' num2str(out_nu) '_Net_Architecture.jpg'])
    
    %# close figure
    close(hFig)
    
    
    
    
    %saveas(net_structure,['Report/ANN_' num2str(out_nu) '_Net_Architecture.jpg']);
    net_perform=plotperform(tr);
    saveas(net_perform,['Report/ANN_' num2str(out_nu) '_Net_perform.jpg']);
    net_train_state=plottrainstate(tr);
    saveas(net_train_state,['Report/ANN_' num2str(out_nu) '_Net_Train_State.jpg']);
    %----====== %%%%%%%%%%%%%%%%%%%====-----%
    net_Confusion=plotconfusion(testT,testY);
    saveas(net_Confusion,['Report/ANN_' num2str(out_nu) '_Net_Confusion_for_test.jpg']);
    net_ROC=plotroc(testT,testY);
    saveas(net_ROC,['Report/ANN_' num2str(out_nu) '_Net_ROC_for_test.jpg']);
    %----====== %%%%%%%%%%%%%%%%%%%====-----%
    
    tInd = tr.valInd;
    TestInp=x(:,tInd);
    T=t(:,tInd);
    Y = net(TestInp);
    
    
    net_Confusion=plotconfusion(T,Y);
    saveas(net_Confusion,['Report/ANN_' num2str(out_nu) '_Net_Confusion_for_validation.jpg']);
    net_ROC=plotroc(T,Y);
    saveas(net_ROC,['Report/ANN_' num2str(out_nu) '_Net_ROC_for_validation.jpg']);
    %----====== %%%%%%%%%%%%%%%%%%%====-----%
    
    tInd = tr.trainInd;
    TestInp=x(:,tInd);
    T=t(:,tInd);
    Y = net(TestInp);
    
    
    net_Confusion=plotconfusion(T,Y);
    saveas(net_Confusion,['Report/ANN_' num2str(out_nu) '_Net_Confusion_for_train.jpg']);
    net_ROC=plotroc(T,Y);
    saveas(net_ROC,['Report/ANN_' num2str(out_nu) '_Net_ROC_for_train.jpg']);
    %----====== %%%%%%%%%%%%%%%%%%%====-----%
    
    TestInp=x;
    T=t;
    Y = net(TestInp);
    
    
    net_Confusion=plotconfusion(T,Y);
    saveas(net_Confusion,['Report/ANN_' num2str(out_nu) '_Net_Confusion_for_all.jpg']);
    net_ROC=plotroc(T,Y);
    saveas(net_ROC,['Report/ANN_' num2str(out_nu) '_Net_ROC_for_all.jpg']);
    close all;
end


disp(['Performance is ' num2str(Gen_acc)]);
disp('____________________________________________');

end
