# Supplementary material for: Performance comparison of machine learning techniques in sleep scoring based on wavelet features and neighboring component analysis
Source: PeerJ. 2018 Jul 25;6:e5247. doi: 10.7717/peerj.5247 (PMC6064207; doi:10.7717/peerj.5247)
Supplement: Supplemental Information 5 [file peerj-06-5247-s005.m]

function [result] = report(in,out,feat_nu,out_num)
if(~exist('fscnca_mdl.mat'))
fscnca_mdl = fscnca(in,out,'Solver','sgd','Verbose',1);
else
fscnca_mdl=load('fscnca_mdl.mat');
end
in=in(:,(fscnca_mdl.mdl.FeatureWeights>0.1));
data=[in,out];
shuffled_data = data(randperm(size(data,1)),:);
in=shuffled_data(:,1:end-1);
out=shuffled_data(:,end);
[ANN_acc,best_L1,best_L2] = ANN_Analyser(in,out,out_num);
%SVM_acc = SVM_analysis(in,out,out_num);
% DT_acc = DT_analysis(in,out,out_num);
% NB_acc = NB_analysis(in,out,out_num);
% result=[ANN_acc,best_L1,best_L2,SVM_acc,DT_acc,NB_acc];
end
