# Supplementary material for: Performance comparison of machine learning techniques in sleep scoring based on wavelet features and neighboring component analysis
Source: PeerJ. 2018 Jul 25;6:e5247. doi: 10.7717/peerj.5247 (PMC6064207; doi:10.7717/peerj.5247)
Supplement: Supplemental Information 7 [file peerj-06-5247-s007.m]

function [BestRate] = SVM_analysis(input,out,out_nu)
out=out+1;

%%
log2constraint=1;
while (log2constraint<=10^2)
    log2sigma=1;
    while (log2sigma<=10^2)
        log2sigma=10^-2;
        try
            rng(1);
            template_svm = templateSVM('Standardize',1,'BoxConstraint',log2constraint ,'KernelScale', log2sigma);
            Mdl = fitcecoc(input,out,'Coding','onevsall','Learners',template_svm,'ClassNames',{'1','2','3','4','5'});
            CVMdl = crossval(Mdl);
            oosLoss = kfoldLoss(CVMdl);
            Rate=1-oosLoss;
            allrates=[allrates;Rate];
            if (Rate > BestRate)
                save(['Report/SVM_' num2str(out_nu) '_.mat'],'svmModel','cvFolds');
                BestRate = Rate;
                bestc =log2constraint;
                bestg =log2sigma;
                best_rates=[best_rates; BestRate];
                plot(best_rates);
                fprintf('%g %g %g (best BoxConstraint=%g, RBF Sigma=%g, Best Rate=%g)\n', log2constraint, log2sigma, cp.CorrectRate, bestc, bestg, BestRate);
            end
        catch
            disp('Error: I am here at 26th line of svm_analysis')
        end
      log2sigma=log2sigma*10;
    end
   log2constraint=log2constraint*10;
end
close all;
fprintf('%End of testing by Best Rate=%g)\n', BestRate);
gcf=plot(best_rates);
xlabel('improvement steps');
ylabel('Acc');
saveas(gcf,['Report/SVM_' num2str(out_nu) '_BestRates.png']);
close all;
gcf=plot(allrates);
xlabel('All steps');
ylabel('Acc');
saveas(gcf,['Report/SVM_' num2str(out_nu) '_allrates.png']);
end
